# Supplementary material for: Root-Knot-Nematode-Encoded CEPs Increase Nitrogen Assimilation
Source: Life (Basel). 2023 Oct 7;13(10):2020. doi: 10.3390/life13102020 (PMC10608282; doi:10.3390/life13102020)
Supplement: Supplementary file 1 [file life-13-02020-s001.zip]

Archive with 1 entries (1 files):
- life-2564659-supplementary.pdf
